# Supplementary material for: Breed and Season: Key Determinants of Efficiency in Large-Scale Commercial In Vitro Sheep Embryo Production
Source: Animals (Basel). 2025 Nov 20;15(22):3354. doi: 10.3390/ani15223354 (PMC12649618; doi:10.3390/ani15223354)
Supplement: Supplementary file 1 [file animals-15-03354-s001.zip]

Archive with 2 entries (2 files):
- Figure S1.pdf
- Table S1-S4.xlsx
