# Supplementary material for: Breed and Season: Key Determinants of Efficiency in Large-Scale Commercial In Vitro Sheep Embryo Production
Source: Animals (Basel). 2025 Nov 20;15(22):3354. doi: 10.3390/ani15223354 (PMC12649618; doi:10.3390/ani15223354)
Supplement: Supplementary file 1 [file animals-15-03354-s001.zip › Table S1-S4.xlsx]

## Sheet: Table S1
Sheep breeds	Season	No. of donor ewes	Total COCs per ewe	Total_available_COCs_per_ewe	No._grade_A_COCs	No._grade_B_COCs	No._grade_C_COCs
Black-headed Suffolk	Spring	760	21.33±0.58	16.67±2.08	5.33±0.58	4.00±1.00	7.33±0.58
	Summer	716	21.33±0.58	15.00±1.00	4.67±1.15	3.67±0.58	6.67±1.15
	Autumn	907	18.33±1.15	14.67±0.58	4.00±1.00	3.00±0.00	7.67±0.58
	Winter	821	18.80±2.95	15.80±3.96	4.00±2.35	3.80±1.10	8.00±0.71
White-headed Suffolk	Spring	298	18.80±2.77	13.60±2.70	3.40±1.67	3.40±0.55	6.80±1.10
	Summer	275	17.40±3.44	12.60±2.07	3.20±0.45	3.20±0.45	6.20±1.30
	Autumn	56	14.00±1.41	10	2.00±0.00	2.50±0.71	5.50±0.71
	Winter	70	18.50±0.71	15	3.50±0.71	3.00±1.41	8.50±0.71
Australian White	Spring	179	17.00±0.00	12.00±1.00	3.00±0.00	3.00±0.00	6.00±1.00
	Summer	276	16.00±1.67	10.33±0.82	2.83±0.75	2.50±0.55	5.00±0.89
	Autumn	126	17.00±2.83	12.50±2.12	3.50±0.71	2.50±0.71	6.50±0.71
	Winter	179	15.67±2.31	10.00±1.00	2.00±0.00	2.00±0.00	6.00±1.00
Black-headed Dorper	Spring	378	22.60±1.95	13.40±4.93	2.80±3.03	4.40±2.61	6.20±1.10
	Summer	143	19.50±2.12	8.00±2.83	1.00±1.41	2.00±1.41	5.00±0.00
	Autumn	314	26.33±0.58	14.67±1.53	3.33±0.58	4.00±0.00	7.33±1.53
	Winter	274	23.00±5.00	15.67±7.37	3.33±3.21	4.33±2.31	8.00±2.00
East Friesian	Spring	186	27.20±5.22	19.20±3.27	6.00±2.35	5.40±1.14	7.80±0.45
	Summer	115	22.75±3.86	16.25±1.71	6.50±1.00	4.00±0.82	5.75±0.96
	Autumn	21	27	20	9	5	6
	Winter	723	28.25±3.40	20.50±2.65	7.25±3.20	5.25±0.96	8.00±1.41

## Sheet: Table S2
Sheep breeds	Season	Oocytes	Cleavage rate (%)	Blastocyst rate (%)	Development rate (%)
Black-headed Suffolk	Spring	13112	63.79±5.42	58.68±1.72	37.62±4.37
	Summer	10618	56.64±1.95	43.33±5.74	24.53±3.38
	Autumn	12839	74.44±2.34	54.99±1.43	40.96±2.00
	Winter	8968	68.18±2.88	55.44±8.57	41.78±5.33
White-headed Suffolk	Spring	2026	29.25±7.04	40.23±7.57	12.30±5.05
	Summer	1641	57.16±16.06	56.25±1.97	31.84±7.91
	Autumn	783	54.19±8.50	60.01±2.71	32.29±3.63
	Winter	409	48.53±8.67	65.66±8.89	31.09±1.38
Black-headed Dorper	Spring	451	52.79±6.88	45.83±10.14	24.53±7.35
	Summer	284	20.97±2.22	33.09±8.09	7.12±2.43
	Autumn	4676	81.71±3.68	58.95±2.89	48.22±3.60
	Winter	284	49.19±3.20	48.71±5.85	24.14±4.43
Australian White	Summer	1218	20.39±6.07	34.39±15.00	5.20±1.90
	Autumn	1517	64.35±0.35	59.60±1.01	35.77±0.46
	Winter	805	58.39±11.67	54.20±2.64	31.96±7.87
East Friesian	Spring	1671	50.39±3.53	61.76±0.20	31.11±2.09
	Summer	1379	46.24±12.70	47.26±21.25	27.26±13.27
	Autumn	1136	42.37±2.78	64.74±2.18	27.48±2.33
	Winter	1463	46.26±4.57	63.75±0.86	29.49±2.91

## Sheet: Table S3
Sheep breeds	Season	Single embryo transfer			Double embryos transfer
		No. of recipients	Pregnancy rate (%)		No. of recipients	Pregnancy rate (%)
Black-headed Suffolk	Spring	109	45.87		59	64.41
	Summer	769	60.08		157	65.61
	Autumn	286	73.08		83	74.7
	Winter	133	69.17		142	69.72
White-headed Suffolk	Spring	60	73.33		39	79.49
	Summer	419	66.11		60	68.33
	Autumn	56	80.36		23	91.3
	Winter	128	73.44		31	61.29
Black-headed Dorper	Spring	98	74.91		118	73.73
	Autumn	192	59.32		32	62.5
Australian White	Summer	37	47.94		16	31.25
	Autumn	369	79.4		60	88.33
	Winter	66	83.33		45	91.11
East Friesian	Spring	38	57.89		-	-
Total		2760	66.92		865	71.68

## Sheet: Table S4
		Total COCs per ewe	Total available COCs per ewe	No. grade A COCs	No. grade B COCs	No. grade C COCs	Cleavage rate(%)	Blastocyst rate(%)	Development rate(%)	Single embryo transfer pregnancy rate (%)	Double embryos transfer pregnancy rate (%)
Total COCs per ewe	r	1
	p	-
Total available COCs per ewe	r	0.746***	1
	p	0	-
No. grade A COCs	r	0.576**	0.896***	1
	p	0.008	0	-
No. grade B COCs	r	0.863***	0.856***	0.701***	1
	p	0	0	0.001	-
No. grade C COCs	r	0.403	0.632**	0.409	0.460*	1
	p	0.078	0.003	0.073	0.041	-
Cleavage rate(%)	r	-0.153	0.005	-0.016	-0.072	0.323	1
	p	0.533	0.983	0.949	0.77	0.178	-
Blastocyst rate(%)	r	0.191	0.512*	0.439	0.33	0.409	0.265	1
	p	0.433	0.025	0.06	0.168	0.082	0.273	-
Development rate(%)	r	-0.133	0.176	0.153	-0.009	0.308	0.881***	0.568*	1
	p	0.586	0.47	0.533	0.972	0.199	0	0.011	-
Single embryo transfer pregnancy rate (%)	r	0.3	0.221	0.332	0.325	0	0.386	-0.143	0.22	1
	p	0.277	0.428	0.226	0.237	1	0.156	0.612	0.431	-
Double embryos transfer pregnancy rate (%)	r	-0.322	-0.308	-0.112	-0.378	-0.175	0.203	0.14	0.186	0.189	1
	p	0.308	0.331	0.729	0.226	0.587	0.527	0.665	0.564	0.557	-
